# Supplementary material for: Exploring the Association between Cathepsin B and Parkinson’s Disease
Source: Brain Sci. 2024 May 10;14(5):482. doi: 10.3390/brainsci14050482 (PMC11119263; doi:10.3390/brainsci14050482)
Supplement: Supplementary file 1 [file brainsci-14-00482-s001.zip]

Archive with 2 entries (2 files):
- Supplementary Figures.pdf
- Supplementary Tables revised.xlsx
